# Supplementary material for: Four new species of the Glyphiulus javanicus group from southern China (Diplopoda, Spirostreptida, Cambalopsidae)
Source: Zookeys. 2018 Mar 7;(741):155–79. doi: 10.3897/zookeys.741.23223 (PMC5904423; doi:10.3897/zookeys.741.23223)
Supplement: XML Treatment for Glyphiulus foetidus [file zookeys.741.23223-treatment1.xml]

<!DOCTYPE tp:taxon-treatment
  PUBLIC "-//TaxonX//DTD Taxonomic Treatment Publishing DTD v0 20100105//EN" "tax-treatment-NSO.dtd">
<tp:taxon-treatment xmlns:tp="http://www.plazi.org/taxpub"><tp:treatment-meta><kwd-group><label>Taxon classification</label><kwd><named-content xmlns:xlink="http://www.w3.org/1999/xlink" content-type="kingdom">Animalia</named-content></kwd><kwd><named-content xmlns:xlink="http://www.w3.org/1999/xlink" content-type="order">Spirostreptida</named-content></kwd><kwd><named-content xmlns:xlink="http://www.w3.org/1999/xlink" content-type="family">Cambalidae</named-content></kwd></kwd-group><mixed-citation publication-type="journal"><person-group><name><surname>Jiang</surname><given-names>Xuankong</given-names></name><name><surname>Guo</surname><given-names>Xuan</given-names></name><name><surname>Chen</surname><given-names>Huiming</given-names></name><name><surname>Xie</surname><given-names>Zhicai</given-names></name></person-group><article-title>Four new species of the <italic><tp:taxon-name><tp:taxon-name-part taxon-name-part-type="genus" reg="Glyphiulus">Glyphiulus</tp:taxon-name-part> <tp:taxon-name-part taxon-name-part-type="species" reg="javanicus">javanicus</tp:taxon-name-part></tp:taxon-name></italic> group from southern China (<tp:taxon-name><tp:taxon-name-part taxon-name-part-type="class">Diplopoda</tp:taxon-name-part></tp:taxon-name>, <tp:taxon-name><tp:taxon-name-part taxon-name-part-type="order">Spirostreptida</tp:taxon-name-part></tp:taxon-name>, <tp:taxon-name><tp:taxon-name-part taxon-name-part-type="family">Cambalopsidae</tp:taxon-name-part></tp:taxon-name>)</article-title><source>Zookeys</source><day>7</day><month>3</month><year>2018</year><volume>2018</volume><issue>741</issue><fpage>155</fpage><lpage>179</lpage><pub-id pub-id-type="doi">10.3897/zookeys.741.23223</pub-id></mixed-citation></tp:treatment-meta><tp:nomenclature><tp:taxon-name>
              <tp:taxon-name-part taxon-name-part-type="genus" reg="Glyphiulus">Glyphiulus</tp:taxon-name-part>
              <tp:taxon-name-part taxon-name-part-type="species" reg="foetidus">foetidus</tp:taxon-name-part>
              <object-id xmlns:xlink="http://www.w3.org/1999/xlink" content-type="zoobank" xlink:type="simple">http://zoobank.org/C306F018-1EAF-40C8-AC73-2208DF00FDA9</object-id>
            </tp:taxon-name><tp:taxon-status xmlns:xlink="http://www.w3.org/1999/xlink" xlink:type="simple">sp. n.</tp:taxon-status><xref ref-type="fig" rid="F1">Figs 1A</xref><xref ref-type="fig" rid="F2">, 2</xref><xref ref-type="fig" rid="F3">, 3</xref><xref ref-type="fig" rid="F4">, 4</xref><xref ref-type="fig" rid="F5">, 5</xref><xref ref-type="fig" rid="F6">, 6</xref></tp:nomenclature><tp:treatment-sec sec-type="type material" id="SECID0EQNAC"><title>Type material.</title><p>
              <bold>Holotype</bold> male, China: Guangxi Zhuang Autonomous Region, Xilin County, Zhoubang Village, Zhoubang Cave, <named-content xmlns:xlink="http://www.w3.org/1999/xlink" content-type="dwc:verbatimCoordinates" xlink:type="simple"><named-content content-type="geo-json" specific-use="{&#34;type&#34;:&#34;Point&#34;,&#34;coordinates&#34;:[105.110567,24.553350]}" id="NCID0E2NAC" xlink:type="simple">24°33.201'N, 105°06.634'E</named-content></named-content>, alt. 820 m, 9 Jan. 2017, X.K. Jiang, H.M. Chen &amp; X. Guo leg. (<abbrev xmlns:xlink="http://www.w3.org/1999/xlink" content-type="institution" xlink:title="Institute of Biology, Guizhou Academy of Sciences" id="ABBRID0EAOAC" xlink:type="simple">IBGAS</abbrev>). <bold>Paratypes</bold>: 61 males, 87 females and 12 juveniles, same date and locality as holotype (<abbrev xmlns:xlink="http://www.w3.org/1999/xlink" content-type="institution" xlink:title="Institute of Biology, Guizhou Academy of Sciences" id="ABBRID0EHOAC" xlink:type="simple">IBGAS</abbrev>).</p></tp:treatment-sec><tp:treatment-sec sec-type="material" id="SECID0EMOAC"><title>Other material.</title><p>One male, Yunnan Province, Guangnan County, Bamei Town, Ake Village, Miaopu Cave, <named-content xmlns:xlink="http://www.w3.org/1999/xlink" content-type="dwc:verbatimCoordinates" xlink:type="simple"><named-content content-type="geo-json" specific-use="{&#34;type&#34;:&#34;Point&#34;,&#34;coordinates&#34;:[105.089733,24.246117]}" id="NCID0EVOAC" xlink:type="simple">24°14.767'N, 105°05.384'E</named-content></named-content>, alt. 690 m, 8 Jan. 2017, X.K. Jiang, H.M. Chen &amp; X. Guo leg. (<abbrev xmlns:xlink="http://www.w3.org/1999/xlink" content-type="institution" xlink:title="Institute of Biology, Guizhou Academy of Sciences" id="ABBRID0E1OAC" xlink:type="simple">IBGAS</abbrev>).</p></tp:treatment-sec><tp:treatment-sec sec-type="etymology" id="SECID0E6OAC"><title>Etymology.</title><p>This specific name is derived from the Latin word <italic><tp:taxon-name><tp:taxon-name-part taxon-name-part-type="genus" reg="Glyphiulus"/><tp:taxon-name-part taxon-name-part-type="species" reg="foetidus">foetidus</tp:taxon-name-part></tp:taxon-name></italic>, meaning ‘smelly’ and refers to the extremely strong and unpleasant smell of the animals.</p></tp:treatment-sec><tp:treatment-sec sec-type="diagnosis" id="SECID0EPPAC"><title>Diagnosis.</title><p>The new species can be diagnosed by the following combination of morphological characteristics: (1) all crests on collum complete and fully developed, carinotaxic formula I–III + P + M; (2) telopodite of male legs I strongly degenerated, bi-segmented, as high as coxal process; (3) coxosternal mesal process of anterior gonopod prolonged and subtriangular; (4) flagellum of posterior gonopod short, with multiple branches at inner margin. See also Key below.</p></tp:treatment-sec><tp:treatment-sec sec-type="description" id="SECID0EUPAC"><title>Description.</title><p>
              <italic>Body</italic> segments with 53–67p + 1–2a + T (holotype 67p + 1a + T). Body size of ca. 45–63 mm long and 2.3–3.0 mm wide (holotype 62 and 2.7 mm, respectively).</p><p>
              <italic>Colouration</italic>. Brown to dark brown <italic>in vivo</italic> (Fig. <xref ref-type="fig" rid="F1">1A</xref>). In fixed condition, head red-brown with yellow dapples; collum yellow-brown, anterior and posterior margins and the crests red-brown; midbody red-brown, lateral crests, ozoporiferous tubercles and anterior rows of metatergal crests light yellow; antennae and legs pale to light yellow (Fig. <xref ref-type="fig" rid="F2">2</xref>).</p><fig id="F1" position="float" orientation="portrait"><label>Figure 1.</label><caption><p>Living animals. <bold>A</bold> <italic><tp:taxon-name><tp:taxon-name-part taxon-name-part-type="genus" reg="Glyphiulus">Glyphiulus</tp:taxon-name-part> <tp:taxon-name-part taxon-name-part-type="species" reg="foetidus">foetidus</tp:taxon-name-part></tp:taxon-name></italic> sp. n. from Zhoubang Cave <bold>B</bold> <italic><tp:taxon-name><tp:taxon-name-part taxon-name-part-type="genus" reg="Glyphiulus">Glyphiulus</tp:taxon-name-part> <tp:taxon-name-part taxon-name-part-type="species" reg="calceus">calceus</tp:taxon-name-part></tp:taxon-name></italic> sp. n. from Xianren Cave <bold>C</bold> <italic><tp:taxon-name><tp:taxon-name-part taxon-name-part-type="genus" reg="Glyphiulus">Glyphiulus</tp:taxon-name-part> <tp:taxon-name-part taxon-name-part-type="species" reg="guangnanensis">guangnanensis</tp:taxon-name-part></tp:taxon-name></italic> sp. n. from Miaopu Cave <bold>D</bold> <italic><tp:taxon-name><tp:taxon-name-part taxon-name-part-type="genus" reg="Glyphiulus">Glyphiulus</tp:taxon-name-part> <tp:taxon-name-part taxon-name-part-type="species" reg="impletus">impletus</tp:taxon-name-part></tp:taxon-name></italic> sp. n. from Guanyin Cave.</p></caption><graphic xmlns:xlink="http://www.w3.org/1999/xlink" xlink:href="zookeys-741-155-g001.jpg" position="float" orientation="portrait" xlink:type="simple" id="oo_189542.jpg"/></fig><fig id="F2" position="float" orientation="portrait"><label>Figure 2.</label><caption><p>
                  <italic><tp:taxon-name><tp:taxon-name-part taxon-name-part-type="genus" reg="Glyphiulus">Glyphiulus</tp:taxon-name-part> <tp:taxon-name-part taxon-name-part-type="species" reg="foetidus">foetidus</tp:taxon-name-part></tp:taxon-name></italic> sp. n., holotype. <bold>A</bold> anterior part of body, dorsal view <bold>B</bold> same, lateral view <bold>C</bold> midbody segments, dorsal view <bold>D</bold> same, lateral view <bold>E</bold> posterior part of body, dorsal view <bold>F</bold> same, ventral view.</p></caption><graphic xmlns:xlink="http://www.w3.org/1999/xlink" xlink:href="zookeys-741-155-g002.jpg" position="float" orientation="portrait" xlink:type="simple" id="oo_189543.jpg"/></fig><p>
              <italic>Head</italic>. Each eye patch with 30–45 pigmented ocelli arranged in five irregular vertical rows (Fig. <xref ref-type="fig" rid="F2">2A, B</xref>). Antennae slender, 2.88–3.35 mm long. Terminal part of antennomeres V expanded (Fig. <xref ref-type="fig" rid="F2">2B</xref>). Gnathochilarium with a separate promentum, polytrichous (Fig. <xref ref-type="fig" rid="F3">3A</xref>).</p><p>
              <italic>Collum</italic>. All crests on collum complete and fully developed, carinotaxic formula I–III + P + M (Fig. <xref ref-type="fig" rid="F2">2A, B</xref>).</p><p>
              <italic>Body segments</italic>. Postcollum constriction modest (Fig. <xref ref-type="fig" rid="F2">2A</xref>). Metatergal crests well-developed (Fig. <xref ref-type="fig" rid="F2">2A–E</xref>). Crests divided into two transverse rows of tubercles, carinotaxic formula 2/2+I/i+3/3+I/i+2/2. Anterior tubercle (except ozoporiferous one) small and round, posterior one strip-shaped (Fig. <xref ref-type="fig" rid="F2">2A–E</xref>). Ozoporiferous tubercles round, wider than high, obviously larger than other tubercles (Fig. <xref ref-type="fig" rid="F3">3E</xref>). Location of the tubercle behind ozopore relatively medial, set off from ozoporiferous tubercle (Figs <xref ref-type="fig" rid="F2">2C–E</xref>, <xref ref-type="fig" rid="F3">3E</xref>). Lateral crests rather small (Fig. <xref ref-type="fig" rid="F15">15</xref>). Midbody rings round in cross-section (Fig. <xref ref-type="fig" rid="F3">3E</xref>), 2.02–2.44 mm high (vertical diameter) and 2.15–2.56 mm wide (horizontal diameter), the ratio of height to width 0.92–0.97.</p><fig id="F3" position="float" orientation="portrait"><label>Figure 3.</label><caption><p>
                  <italic><tp:taxon-name><tp:taxon-name-part taxon-name-part-type="genus" reg="Glyphiulus">Glyphiulus</tp:taxon-name-part> <tp:taxon-name-part taxon-name-part-type="species" reg="foetidus">foetidus</tp:taxon-name-part></tp:taxon-name></italic> sp. n., holotype. <bold>A</bold> gnathochilarium, ventral view <bold>B</bold> legs I, anterior view <bold>C</bold> legs II, caudal view <bold>D</bold> legs III, caudal view <bold>E</bold> cross-section of a midbody segment, caudal view <bold>F</bold> midbody leg, anterior view. Abbreviations: CP = coxal process; P = penes; T = telopodite.</p></caption><graphic xmlns:xlink="http://www.w3.org/1999/xlink" xlink:href="zookeys-741-155-g003.jpg" position="float" orientation="portrait" xlink:type="simple" id="oo_189544.jpg"/></fig><p>
              <italic>Telson</italic>. Epiproct simple, with a rounded caudal ridge and a strong dorsal tooth (Fig. <xref ref-type="fig" rid="F2">2E</xref>). Paraprocts convex, polytrichous. Hypoproct crescent-shaped (Fig. <xref ref-type="fig" rid="F2">2F</xref>).</p><p>
              <italic>Walking legs</italic>. Slender, 2.71–3.15 mm long, obviously longer than body width (Fig. <xref ref-type="fig" rid="F3">3E, F</xref>).</p><p>
              <italic>Male sexual characters</italic>. Male legs I strongly degenerated, with a pair of bi-segmented telopodites and a pair of large, subdigitiform, coxal processes. Coxal processes contiguous medially and curved forward, with clusters of long and robust setae at base (Fig. <xref ref-type="fig" rid="F3">3B</xref>). Male legs II normal. Penes trapeziform and small, each possessing three robust distolateral setae (Fig. <xref ref-type="fig" rid="F3">3C</xref>). Male legs III modified, with coxa especially slender and elongated (Fig. <xref ref-type="fig" rid="F3">3D</xref>). Femora VI and VII normal, not inflated.</p><p>
              <italic>Anterior gonopods</italic>. Coxosterna shield-like, sunken medially. Coxosternal mesal processes prolonged, obviously higher than telopodites. Telopodites one-segmented, <!--PageBreak-->placed laterally, curved and moveable, with several distal setae and a field of microsetae at base (Figs <xref ref-type="fig" rid="F4">4A</xref>, <xref ref-type="fig" rid="F5">5A</xref>, <xref ref-type="fig" rid="F6">6A</xref>).</p><fig id="F4" position="float" orientation="portrait"><label>Figure 4.</label><caption><p>
                  <italic><tp:taxon-name><tp:taxon-name-part taxon-name-part-type="genus" reg="Glyphiulus">Glyphiulus</tp:taxon-name-part> <tp:taxon-name-part taxon-name-part-type="species" reg="foetidus">foetidus</tp:taxon-name-part></tp:taxon-name></italic> sp. n., holotype. <bold>A</bold> anterior gonopods, caudal view <bold>B</bold> posterior gonopods, caudal view.</p></caption><graphic xmlns:xlink="http://www.w3.org/1999/xlink" xlink:href="zookeys-741-155-g004.jpg" position="float" orientation="portrait" xlink:type="simple" id="oo_189545.jpg"/></fig><fig id="F5" position="float" orientation="portrait"><label>Figure 5.</label><caption><p>
                  <italic><tp:taxon-name><tp:taxon-name-part taxon-name-part-type="genus" reg="Glyphiulus">Glyphiulus</tp:taxon-name-part> <tp:taxon-name-part taxon-name-part-type="species" reg="foetidus">foetidus</tp:taxon-name-part></tp:taxon-name></italic> sp. n., paratype. <bold>A</bold> anterior gonopods, caudal view <bold>B</bold> posterior gonopods, caudal view <bold>C</bold> flagellum of posterior gonopods <bold>D</bold> microsetae at lateral margin of posterior gonopods. Scale bars: <bold>A, B</bold> 0.2 mm <bold>C, D</bold> 0.02 mm.</p></caption><graphic xmlns:xlink="http://www.w3.org/1999/xlink" xlink:href="zookeys-741-155-g005.jpg" position="float" orientation="portrait" xlink:type="simple" id="oo_189546.jpg"/></fig><fig id="F6" position="float" orientation="portrait"><label>Figure 6.</label><caption><p>
                  <italic><tp:taxon-name><tp:taxon-name-part taxon-name-part-type="genus" reg="Glyphiulus">Glyphiulus</tp:taxon-name-part> <tp:taxon-name-part taxon-name-part-type="species" reg="foetidus">foetidus</tp:taxon-name-part></tp:taxon-name></italic> sp. n., holotype. <bold>A</bold> anterior gonopods, caudal view <bold>B</bold> posterior gonopods, caudal view. Abbreviations: C = coxosternum; CMP = coxosternal mesal process; F = flagellum; L = lamelliform lobe; T = telopodite. Scale bars: <bold>A, B</bold> 0.2 mm.</p></caption><graphic xmlns:xlink="http://www.w3.org/1999/xlink" xlink:href="zookeys-741-155-g006.jpg" position="float" orientation="portrait" xlink:type="simple" id="oo_189547.jpg"/></fig><p>
              <italic>Posterior gonopods</italic>. Compact (Figs <xref ref-type="fig" rid="F4">4B</xref>, <xref ref-type="fig" rid="F5">5B</xref>, <xref ref-type="fig" rid="F6">6B</xref>). Coxite with a medial lamelliform lobe and two rows of strong and curved setae at mediolateral margin. Flagella short with multiple branches at inner margin (Fig. <xref ref-type="fig" rid="F5">5C</xref>). Lateral margin with a field of microsetae (Fig. <xref ref-type="fig" rid="F5">5D</xref>).</p></tp:treatment-sec><tp:treatment-sec sec-type="distribution" id="SECID0EBMAE"><title>Distribution.</title><p>Known only from the type locality, a cave in Xilin County, Guangxi, and another cave in Guangnan County, Yunnan. The two caves are ca. 35 kilometres apart.</p><!--PageBreak--><!--PageBreak--><!--PageBreak--></tp:treatment-sec><tp:treatment-sec><!--Section generated to contain objects referenced in tp:taxon-treatment.--><fig id="F15" position="float" orientation="portrait"><label>Figure 15.</label><caption><p>
                  <italic><tp:taxon-name><tp:taxon-name-part taxon-name-part-type="genus" reg="Glyphiulus">Glyphiulus</tp:taxon-name-part> <tp:taxon-name-part taxon-name-part-type="species" reg="guangnanensis">guangnanensis</tp:taxon-name-part></tp:taxon-name></italic> sp. n., paratype. <bold>A</bold> anterior gonopods, caudal view <bold>B</bold> posterior gonopods, caudal view. Scale bars: <bold>A, B</bold> 0.2 mm.</p></caption><graphic xmlns:xlink="http://www.w3.org/1999/xlink" xlink:href="zookeys-741-155-g015.jpg" position="float" orientation="portrait" xlink:type="simple" id="oo_189556.jpg"/></fig></tp:treatment-sec></tp:taxon-treatment>
