# Supplementary material for: Four new species of the Glyphiulus javanicus group from southern China (Diplopoda, Spirostreptida, Cambalopsidae)
Source: Zookeys. 2018 Mar 7;(741):155–79. doi: 10.3897/zookeys.741.23223 (PMC5904423; doi:10.3897/zookeys.741.23223)
Supplement: XML Treatment for Glyphiulus calceus [file zookeys.741.23223-treatment2.xml]

<!DOCTYPE tp:taxon-treatment
  PUBLIC "-//TaxonX//DTD Taxonomic Treatment Publishing DTD v0 20100105//EN" "tax-treatment-NSO.dtd">
<tp:taxon-treatment xmlns:tp="http://www.plazi.org/taxpub"><tp:treatment-meta><kwd-group><label>Taxon classification</label><kwd><named-content xmlns:xlink="http://www.w3.org/1999/xlink" content-type="kingdom">Animalia</named-content></kwd><kwd><named-content xmlns:xlink="http://www.w3.org/1999/xlink" content-type="order">Spirostreptida</named-content></kwd><kwd><named-content xmlns:xlink="http://www.w3.org/1999/xlink" content-type="family">Cambalidae</named-content></kwd></kwd-group><mixed-citation publication-type="journal"><person-group><name><surname>Jiang</surname><given-names>Xuankong</given-names></name><name><surname>Guo</surname><given-names>Xuan</given-names></name><name><surname>Chen</surname><given-names>Huiming</given-names></name><name><surname>Xie</surname><given-names>Zhicai</given-names></name></person-group><article-title>Four new species of the <italic><tp:taxon-name><tp:taxon-name-part taxon-name-part-type="genus" reg="Glyphiulus">Glyphiulus</tp:taxon-name-part> <tp:taxon-name-part taxon-name-part-type="species" reg="javanicus">javanicus</tp:taxon-name-part></tp:taxon-name></italic> group from southern China (<tp:taxon-name><tp:taxon-name-part taxon-name-part-type="class">Diplopoda</tp:taxon-name-part></tp:taxon-name>, <tp:taxon-name><tp:taxon-name-part taxon-name-part-type="order">Spirostreptida</tp:taxon-name-part></tp:taxon-name>, <tp:taxon-name><tp:taxon-name-part taxon-name-part-type="family">Cambalopsidae</tp:taxon-name-part></tp:taxon-name>)</article-title><source>Zookeys</source><day>7</day><month>3</month><year>2018</year><volume>2018</volume><issue>741</issue><fpage>155</fpage><lpage>179</lpage><pub-id pub-id-type="doi">10.3897/zookeys.741.23223</pub-id></mixed-citation></tp:treatment-meta><tp:nomenclature><tp:taxon-name>
              <tp:taxon-name-part taxon-name-part-type="genus" reg="Glyphiulus">Glyphiulus</tp:taxon-name-part>
              <tp:taxon-name-part taxon-name-part-type="species" reg="calceus">calceus</tp:taxon-name-part>
              <object-id xmlns:xlink="http://www.w3.org/1999/xlink" content-type="zoobank" xlink:type="simple">http://zoobank.org/39980A3D-3D10-4EFB-991D-A58E7AC13B54</object-id>
            </tp:taxon-name><tp:taxon-status xmlns:xlink="http://www.w3.org/1999/xlink" xlink:type="simple">sp. n.</tp:taxon-status><xref ref-type="fig" rid="F1">Figs 1B</xref><xref ref-type="fig" rid="F7">, 7</xref><xref ref-type="fig" rid="F8">, 8</xref><xref ref-type="fig" rid="F9">, 9</xref><xref ref-type="fig" rid="F10">, 10</xref><xref ref-type="fig" rid="F11">, 11</xref><!--PageBreak--></tp:nomenclature><tp:treatment-sec sec-type="type material" id="SECID0EKOAE"><title>Type material.</title><p>
              <bold>Holotype</bold> male, China: Guangxi Zhuang Autonomous Region, Tian’e County, Bala Town, Madong Village, Hanyaotun, Xianren Cave <named-content xmlns:xlink="http://www.w3.org/1999/xlink" content-type="dwc:verbatimCoordinates" xlink:type="simple"><named-content content-type="geo-json" specific-use="{&#34;type&#34;:&#34;Point&#34;,&#34;coordinates&#34;:[107.080850,24.785283]}" id="NCID0EVOAE" xlink:type="simple">24°47.117'N, 107°04.851'E</named-content></named-content>, alt. 900 m, 2 Jan. 2017, X.K. Jiang, H.M. Chen &amp; X. Guo leg. (<abbrev xmlns:xlink="http://www.w3.org/1999/xlink" content-type="institution" xlink:title="Institute of Biology, Guizhou Academy of Sciences" id="ABBRID0E1OAE" xlink:type="simple">IBGAS</abbrev>). <bold>Paratypes</bold>: Thirteen males, 11 females and 1 juvenile, same date and locality as holotype (<abbrev xmlns:xlink="http://www.w3.org/1999/xlink" content-type="institution" xlink:title="Institute of Biology, Guizhou Academy of Sciences" id="ABBRID0EBPAE" xlink:type="simple">IBGAS</abbrev>).</p></tp:treatment-sec><tp:treatment-sec sec-type="etymology" id="SECID0EGPAE"><title>Etymology.</title><p>This specific name is derived from the Latin word <italic><tp:taxon-name><tp:taxon-name-part taxon-name-part-type="genus" reg="Glyphiulus"/><tp:taxon-name-part taxon-name-part-type="species" reg="calceus">calceus</tp:taxon-name-part></tp:taxon-name></italic>, meaning ‘shoe’ and refers to the shape of the coxosternal mesal process of the anterior gonopod.</p></tp:treatment-sec><tp:treatment-sec sec-type="diagnosis" id="SECID0EWPAE"><title>Diagnosis.</title><p>The new species can be diagnosed by the following combination of morphological characteristics: (1) all crests on collum complete and fully developed, carinotaxic formula I–III + P + M; (2) telopodite of male legs I bi-segmented, obviously shorter than coxal process; (3) coxosternal mesal process of anterior gonopod prolonged and shoe-shaped; (4) flagellum of posterior gonopod short and zigzag-shaped. See also Key below.</p></tp:treatment-sec><tp:treatment-sec sec-type="description" id="SECID0E2PAE"><title>Description.</title><p>
              <italic>Body</italic> segments with 58–67p + 1–2a + T (holotype with 67p + 1a + T). Body size of ca. 45–63 mm long and 2.6–3.1 mm wide (holotype 58 and 2.9 mm, respectively).</p><p>
              <italic>Colouration</italic>. Brown to yellow brown <italic>in vivo</italic> (Fig. <xref ref-type="fig" rid="F1">1B</xref>); brown to red-brown in fixed condition (Fig. <xref ref-type="fig" rid="F7">7A–F</xref>).</p><fig id="F7" position="float" orientation="portrait"><label>Figure 7.</label><caption><p>
                  <italic><tp:taxon-name><tp:taxon-name-part taxon-name-part-type="genus" reg="Glyphiulus">Glyphiulus</tp:taxon-name-part> <tp:taxon-name-part taxon-name-part-type="species" reg="calceus">calceus</tp:taxon-name-part></tp:taxon-name></italic> sp. n., holotype. <bold>A</bold> anterior part of body, dorsal view <bold>B</bold> same, lateral view <bold>C</bold> midbody segments, dorsal view <bold>D</bold> same, lateral view <bold>E</bold> posterior part of body, ventral view <bold>F</bold> same, lateral view.</p></caption><graphic xmlns:xlink="http://www.w3.org/1999/xlink" xlink:href="zookeys-741-155-g007.jpg" position="float" orientation="portrait" xlink:type="simple" id="oo_189548.jpg"/></fig><!--PageBreak--><p>
              <italic>Head</italic>. Each eye patch with 8–15 pigmented ocelli, arranged in two irregular vertical rows (Fig. <xref ref-type="fig" rid="F7">7B</xref>). Antennae slender, 2.90–3.28 mm long. Terminal part of antennomeres V expanded (Fig. <xref ref-type="fig" rid="F7">7B</xref>). Gnathochilarium with a separate promentum, polytrichous (Fig. <xref ref-type="fig" rid="F8">8A</xref>).</p><fig id="F8" position="float" orientation="portrait"><label>Figure 8.</label><caption><p>
                  <italic><tp:taxon-name><tp:taxon-name-part taxon-name-part-type="genus" reg="Glyphiulus">Glyphiulus</tp:taxon-name-part> <tp:taxon-name-part taxon-name-part-type="species" reg="calceus">calceus</tp:taxon-name-part></tp:taxon-name></italic> sp. n., holotype. <bold>A</bold> gnathochilarium, ventral view <bold>B</bold> legs I, anterior view <bold>C</bold> legs II, caudal view <bold>D</bold> legs III, caudal view <bold>E</bold> cross-section of a midbody segment, caudal view <bold>F</bold> midbody leg, anterior view. Abbreviations: CP = coxal process; P = penes; T = telopodite.</p></caption><graphic xmlns:xlink="http://www.w3.org/1999/xlink" xlink:href="zookeys-741-155-g008.jpg" position="float" orientation="portrait" xlink:type="simple" id="oo_189549.jpg"/></fig><p>
              <italic>Collum</italic>. All crests complete and obvious, carinotaxic formula I–III + P + M (Fig. <xref ref-type="fig" rid="F7">7A, B</xref>).</p><p>
              <italic>Body segments</italic>. Postcollum constriction obvious (Fig. <xref ref-type="fig" rid="F7">7A</xref>). Metaterga strongly crested (Fig. <xref ref-type="fig" rid="F7">7A–F</xref>). Crests with two transverse rows of tubercles, carinotaxic for<!--PageBreak--><!--PageBreak--><!--PageBreak-->mula 2/2+I/i+3/3+I/i+2/2. Anterior tubercle (except ozoporiferous one) small and upright, posterior one directed caudally, both with sharp tips (Fig. <xref ref-type="fig" rid="F7">7A–F</xref>). Ozoporiferous tubercle round, higher than broad, obviously larger than other tubercles (Fig. <xref ref-type="fig" rid="F8">8E</xref>). Location of the tubercle behind ozopore relatively medial, set off from ozoporiferous tubercle in caudal view (Figs <xref ref-type="fig" rid="F7">7C, D</xref>, <xref ref-type="fig" rid="F8">8E</xref>). Lateral crests rather small. Midbody rings round in cross-section (Fig. <xref ref-type="fig" rid="F8">8E</xref>), 2.10–2.48 mm high (vertical diameter) and 2.19–2.59 mm wide (horizontal diameter), the ratio of height to width 0.95–0.98.</p><p>
              <italic>Telson</italic>. Epiproct simple, with a rounded caudal ridge and a strong dorsal tooth. Paraprocts convex. Hypoproct crescent-shaped (Fig. <xref ref-type="fig" rid="F7">7E, F</xref>).</p><p>
              <italic>Walking legs</italic>. 3.17–3.67 mm long, obviously longer than body width (Fig. <xref ref-type="fig" rid="F8">8E, F</xref>).</p><p>
              <italic>Male sexual characters</italic>. Telopodite of male legs I strongly degenerated, bi-segmented. Coxal processes obviously longer than telopodites (Fig. <xref ref-type="fig" rid="F8">8B</xref>). Penes broad, tongue-shaped (Fig. <xref ref-type="fig" rid="F8">8C</xref>). Male legs III with slender and elongated coxa (Fig. <xref ref-type="fig" rid="F8">8D</xref>). Femora VI and VII normal, not inflated.</p><p>
              <italic>Anterior gonopods</italic>. Coxosternum shield-like, sunken medially. Coxosternal mesal processes of anterior gonopods elongated and shoe-shaped, obviously higher than telopodites. Telopodite one-segmented, curved and moveable, with round tip and a field of microsetae at base (Figs <xref ref-type="fig" rid="F9">9A</xref>, <xref ref-type="fig" rid="F10">10A</xref>, <xref ref-type="fig" rid="F11">11A</xref>).</p><fig id="F9" position="float" orientation="portrait"><label>Figure 9.</label><caption><p>
                  <italic><tp:taxon-name><tp:taxon-name-part taxon-name-part-type="genus" reg="Glyphiulus">Glyphiulus</tp:taxon-name-part> <tp:taxon-name-part taxon-name-part-type="species" reg="calceus">calceus</tp:taxon-name-part></tp:taxon-name></italic> sp. n., holotype. <bold>A</bold> anterior gonopods, caudal view <bold>B</bold> posterior gonopods, caudal view.</p></caption><graphic xmlns:xlink="http://www.w3.org/1999/xlink" xlink:href="zookeys-741-155-g009.jpg" position="float" orientation="portrait" xlink:type="simple" id="oo_189550.jpg"/></fig><fig id="F10" position="float" orientation="portrait"><label>Figure 10.</label><caption><p>
                  <italic><tp:taxon-name><tp:taxon-name-part taxon-name-part-type="genus" reg="Glyphiulus">Glyphiulus</tp:taxon-name-part> <tp:taxon-name-part taxon-name-part-type="species" reg="calceus">calceus</tp:taxon-name-part></tp:taxon-name></italic> sp. n., paratype. <bold>A</bold> anterior gonopods, caudal view <bold>B</bold> posterior gonopods, caudal view <bold>C</bold> flagellum of posterior gonopods <bold>D</bold> microsetae at lateral margin of posterior gonopods. Scale bars: <bold>A</bold> 0.2 mm <bold>B</bold> 0.15 mm <bold>C</bold> 0.025 mm <bold>D</bold> 0.03 mm.</p></caption><graphic xmlns:xlink="http://www.w3.org/1999/xlink" xlink:href="zookeys-741-155-g010.jpg" position="float" orientation="portrait" xlink:type="simple" id="oo_189551.jpg"/></fig><fig id="F11" position="float" orientation="portrait"><label>Figure 11.</label><caption><p>
                  <italic><tp:taxon-name><tp:taxon-name-part taxon-name-part-type="genus" reg="Glyphiulus">Glyphiulus</tp:taxon-name-part> <tp:taxon-name-part taxon-name-part-type="species" reg="calceus">calceus</tp:taxon-name-part></tp:taxon-name></italic> sp. n., holotype. <bold>A</bold> anterior gonopods, caudal view <bold>B</bold> posterior gonopods, caudal view. Abbreviations: C = coxosternum; CMP = coxosternal mesal process; F = flagellum; L = lamelliform lobe; T = telopodite. Scale bars: <bold>A, B</bold> 0.2 mm.</p></caption><graphic xmlns:xlink="http://www.w3.org/1999/xlink" xlink:href="zookeys-741-155-g011.jpg" position="float" orientation="portrait" xlink:type="simple" id="oo_189552.jpg"/></fig><p>
              <italic>Posterior gonopods</italic>. Mediolateral margins of coxite brush-like. Flagella short and zigzag-shaped (Fig. <xref ref-type="fig" rid="F10">10C</xref>). A long seta at anterolateral margin (Figs <xref ref-type="fig" rid="F9">9B</xref>, <xref ref-type="fig" rid="F11">11B</xref>). Lateral margin with a field of microsetae (Fig. <xref ref-type="fig" rid="F10">10D</xref>).</p></tp:treatment-sec><tp:treatment-sec sec-type="distribution" id="SECID0EB1AE"><title>Distribution.</title><p>Known only from the type locality, a cave in Tian’e County, Guangxi Zhuang Autonomous Region.</p><!--PageBreak--></tp:treatment-sec><tp:treatment-sec><!--Section generated to contain objects referenced in tp:taxon-treatment.--><fig id="F1" position="float" orientation="portrait"><label>Figure 1.</label><caption><p>Living animals. <bold>A</bold> <italic><tp:taxon-name><tp:taxon-name-part taxon-name-part-type="genus" reg="Glyphiulus">Glyphiulus</tp:taxon-name-part> <tp:taxon-name-part taxon-name-part-type="species" reg="foetidus">foetidus</tp:taxon-name-part></tp:taxon-name></italic> sp. n. from Zhoubang Cave <bold>B</bold> <italic><tp:taxon-name><tp:taxon-name-part taxon-name-part-type="genus" reg="Glyphiulus">Glyphiulus</tp:taxon-name-part> <tp:taxon-name-part taxon-name-part-type="species" reg="calceus">calceus</tp:taxon-name-part></tp:taxon-name></italic> sp. n. from Xianren Cave <bold>C</bold> <italic><tp:taxon-name><tp:taxon-name-part taxon-name-part-type="genus" reg="Glyphiulus">Glyphiulus</tp:taxon-name-part> <tp:taxon-name-part taxon-name-part-type="species" reg="guangnanensis">guangnanensis</tp:taxon-name-part></tp:taxon-name></italic> sp. n. from Miaopu Cave <bold>D</bold> <italic><tp:taxon-name><tp:taxon-name-part taxon-name-part-type="genus" reg="Glyphiulus">Glyphiulus</tp:taxon-name-part> <tp:taxon-name-part taxon-name-part-type="species" reg="impletus">impletus</tp:taxon-name-part></tp:taxon-name></italic> sp. n. from Guanyin Cave.</p></caption><graphic xmlns:xlink="http://www.w3.org/1999/xlink" xlink:href="zookeys-741-155-g001.jpg" position="float" orientation="portrait" xlink:type="simple" id="oo_189542.jpg"/></fig></tp:treatment-sec></tp:taxon-treatment>
