# Supplementary material for: Four new species of the Glyphiulus javanicus group from southern China (Diplopoda, Spirostreptida, Cambalopsidae)
Source: Zookeys. 2018 Mar 7;(741):155–79. doi: 10.3897/zookeys.741.23223 (PMC5904423; doi:10.3897/zookeys.741.23223)
Supplement: XML Treatment for Glyphiulus guangnanensis [file zookeys.741.23223-treatment3.xml]

<!DOCTYPE tp:taxon-treatment
  PUBLIC "-//TaxonX//DTD Taxonomic Treatment Publishing DTD v0 20100105//EN" "tax-treatment-NSO.dtd">
<tp:taxon-treatment xmlns:tp="http://www.plazi.org/taxpub"><tp:treatment-meta><kwd-group><label>Taxon classification</label><kwd><named-content xmlns:xlink="http://www.w3.org/1999/xlink" content-type="kingdom">Animalia</named-content></kwd><kwd><named-content xmlns:xlink="http://www.w3.org/1999/xlink" content-type="order">Spirostreptida</named-content></kwd><kwd><named-content xmlns:xlink="http://www.w3.org/1999/xlink" content-type="family">Cambalidae</named-content></kwd></kwd-group><mixed-citation publication-type="journal"><person-group><name><surname>Jiang</surname><given-names>Xuankong</given-names></name><name><surname>Guo</surname><given-names>Xuan</given-names></name><name><surname>Chen</surname><given-names>Huiming</given-names></name><name><surname>Xie</surname><given-names>Zhicai</given-names></name></person-group><article-title>Four new species of the <italic><tp:taxon-name><tp:taxon-name-part taxon-name-part-type="genus" reg="Glyphiulus">Glyphiulus</tp:taxon-name-part> <tp:taxon-name-part taxon-name-part-type="species" reg="javanicus">javanicus</tp:taxon-name-part></tp:taxon-name></italic> group from southern China (<tp:taxon-name><tp:taxon-name-part taxon-name-part-type="class">Diplopoda</tp:taxon-name-part></tp:taxon-name>, <tp:taxon-name><tp:taxon-name-part taxon-name-part-type="order">Spirostreptida</tp:taxon-name-part></tp:taxon-name>, <tp:taxon-name><tp:taxon-name-part taxon-name-part-type="family">Cambalopsidae</tp:taxon-name-part></tp:taxon-name>)</article-title><source>Zookeys</source><day>7</day><month>3</month><year>2018</year><volume>2018</volume><issue>741</issue><fpage>155</fpage><lpage>179</lpage><pub-id pub-id-type="doi">10.3897/zookeys.741.23223</pub-id></mixed-citation></tp:treatment-meta><tp:nomenclature><tp:taxon-name>
              <tp:taxon-name-part taxon-name-part-type="genus" reg="Glyphiulus">Glyphiulus</tp:taxon-name-part>
              <tp:taxon-name-part taxon-name-part-type="species" reg="guangnanensis">guangnanensis</tp:taxon-name-part>
              <object-id xmlns:xlink="http://www.w3.org/1999/xlink" content-type="zoobank" xlink:type="simple">http://zoobank.org/EDB6ECE1-6518-443A-8E64-882573FA9B9F</object-id>
            </tp:taxon-name><tp:taxon-status xmlns:xlink="http://www.w3.org/1999/xlink" xlink:type="simple">sp. n.</tp:taxon-status><xref ref-type="fig" rid="F1">Figs 1C</xref><xref ref-type="fig" rid="F12">, 12</xref><xref ref-type="fig" rid="F13">, 13</xref><xref ref-type="fig" rid="F14">, 14</xref><xref ref-type="fig" rid="F15">, 15</xref><xref ref-type="fig" rid="F16">, 16</xref></tp:nomenclature><tp:treatment-sec sec-type="type material" id="SECID0EH3AE"><title>Type material.</title><p>
              <bold>Holotype</bold> male, China: Yunnan Province, Guangnan County, Bamei Town, Ake Village, Miaopu Cave, <named-content xmlns:xlink="http://www.w3.org/1999/xlink" content-type="dwc:verbatimCoordinates" xlink:type="simple"><named-content content-type="geo-json" specific-use="{&#34;type&#34;:&#34;Point&#34;,&#34;coordinates&#34;:[105.089733,24.246117]}" id="NCID0ES3AE" xlink:type="simple">24°14.767'N, 105°05.384'E</named-content></named-content>, alt. 690 m, 8 Jan. 2017, X.K. Jiang, H.M. Chen &amp; X. Guo leg. (<abbrev xmlns:xlink="http://www.w3.org/1999/xlink" content-type="institution" xlink:title="Institute of Biology, Guizhou Academy of Sciences" id="ABBRID0EX3AE" xlink:type="simple">IBGAS</abbrev>). <bold>Paratypes</bold>: 9 males, 12 females and 9 juveniles, same date and locality as holotype (<abbrev xmlns:xlink="http://www.w3.org/1999/xlink" content-type="institution" xlink:title="Institute of Biology, Guizhou Academy of Sciences" id="ABBRID0E53AE" xlink:type="simple">IBGAS</abbrev>).</p></tp:treatment-sec><tp:treatment-sec sec-type="etymology" id="SECID0ED4AE"><title>Etymology.</title><p>This specific name is derived from the type locality.</p></tp:treatment-sec><tp:treatment-sec sec-type="diagnosis" id="SECID0EI4AE"><title>Diagnosis.</title><p>The new species can be diagnosed by the following combination of morphological characteristics: (1) all crests on collum fully developed, carinotaxic formula 1a+2c+III–IV+5c+6a+pc+ma+pc+6a+5c+IV–III+2c+1a; (2) metatergal crests not divided, carinotaxic formula 2+I/i+3+I/i+2 (3) telopodite of male legs I complete, not degenerated, five-segmented; (4) anterior gonopod possessing a coxosternal mesal process and a coxosternal lateral process, coxosternal mesal process with <!--PageBreak-->a long and sharp tip, coxosternal lateral process with a blunt tip; (5) flagellum of posterior gonopod extremely long and smooth, slightly curved. See also Key below.</p></tp:treatment-sec><tp:treatment-sec sec-type="description" id="SECID0EQ4AE"><title>Description.</title><p>
              <italic>Body</italic> segments with 56–73p + 1a + T (holotype 73p + 1a + T). Body size of ca. 38–55 mm long and 2.0–2.3 mm wide (holotype 54 and 2.3 mm, respectively).</p><p>
              <italic>Colouration</italic>. Brown to dark brown <italic>in vivo</italic> (Fig. <xref ref-type="fig" rid="F1">1C</xref>); taupe to red-brown in fixed condition (Fig. <xref ref-type="fig" rid="F12">12A–F</xref>).</p><fig id="F12" position="float" orientation="portrait"><label>Figure 12.</label><caption><p>
                  <italic><tp:taxon-name><tp:taxon-name-part taxon-name-part-type="genus" reg="Glyphiulus">Glyphiulus</tp:taxon-name-part> <tp:taxon-name-part taxon-name-part-type="species" reg="guangnanensis">guangnanensis</tp:taxon-name-part></tp:taxon-name></italic> sp. n., holotype. <bold>A</bold> anterior part of body, dorsal view <bold>B</bold> same, lateral view <bold>C</bold> midbody segments, dorsal view <bold>D</bold> same, lateral view <bold>E</bold> posterior part of body, ventral view <bold>F</bold> same, lateral view.</p></caption><graphic xmlns:xlink="http://www.w3.org/1999/xlink" xlink:href="zookeys-741-155-g012.jpg" position="float" orientation="portrait" xlink:type="simple" id="oo_189553.jpg"/></fig><p>
              <italic>Head</italic>. Each eye patch with 9–12 pigmented ocelli arranged in 2–3 irregular vertical rows (Fig. <xref ref-type="fig" rid="F12">12B</xref>). Antennae slender, 2.20–2.38 mm long. Terminal part of antennomeres V slightly expanded (Fig. <xref ref-type="fig" rid="F12">12B</xref>). Gnathochilarium with a separate promentum, polytrichous (Fig. <xref ref-type="fig" rid="F13">13A</xref>).</p><p>
              <italic>Collum</italic>. All crests developed, carinotaxic formula 1a+2c+III–IV+5c+6a+pc+ma+pc+6a+5c+IV–III+2c+1a (Fig. <xref ref-type="fig" rid="F12">12A, B</xref>).</p><p>
              <italic>Body segments</italic>. Postcollum constriction modest (Fig. <xref ref-type="fig" rid="F12">12A</xref>). Metaterga strongly crested (Fig. <xref ref-type="fig" rid="F12">12A–F</xref>). All metatergal crests undivided (Fig. <xref ref-type="fig" rid="F12">12A–D, F</xref>), carinotaxic formula 2+I/i+3+I/i+2. Anterior part of crest round and broad, posterior part strip-shaped. Ozoporiferous tubercles large and round, as high as broad. Lateral crests fully developed. Midbody rings round in cross-section (Fig. <xref ref-type="fig" rid="F13">13E</xref>), 1.70–2.01 mm high (vertical diameter) and 1.74–2.08 mm wide (horizontal diameter), the ratio of height to width 0.96–0.99.</p><fig id="F13" position="float" orientation="portrait"><label>Figure 13.</label><caption><p>
                  <italic><tp:taxon-name><tp:taxon-name-part taxon-name-part-type="genus" reg="Glyphiulus">Glyphiulus</tp:taxon-name-part> <tp:taxon-name-part taxon-name-part-type="species" reg="guangnanensis">guangnanensis</tp:taxon-name-part></tp:taxon-name></italic> sp. n., holotype. <bold>A</bold> gnathochilarium, ventral view <bold>B</bold> legs I, anterior view <bold>C</bold> legs II, caudal view <bold>D</bold> legs III, caudal view <bold>E</bold> cross-section of a midbody segment, caudal view <bold>F</bold> midbody leg, anterior view. Abbreviations: CP = coxal process; P = penes; T = telopodite.</p></caption><graphic xmlns:xlink="http://www.w3.org/1999/xlink" xlink:href="zookeys-741-155-g013.jpg" position="float" orientation="portrait" xlink:type="simple" id="oo_189554.jpg"/></fig><p>
              <italic>Telson</italic>. Epiproct with a rounded caudal ridge and an evident, axial, dorsal rib (Fig. <xref ref-type="fig" rid="F12">12F</xref>). Paraproct convex, with an evident depression near caudal edge, polytrichous. Hypoproct crescent-shaped (Fig. <xref ref-type="fig" rid="F12">12E, F</xref>).</p><p>
              <italic>Walking legs</italic>. 2.64–2.80 mm long, obviously longer than body width (Fig. <xref ref-type="fig" rid="F13">13E, F</xref>).</p><!--PageBreak--><p>
              <italic>Male sexual characters</italic>. Telopodite of male legs I complete, five-segmented (Fig. <xref ref-type="fig" rid="F13">13B</xref>). Penes rather broad and round (Fig. <xref ref-type="fig" rid="F13">13C</xref>). Male legs II and III modified as usual (Fig. <xref ref-type="fig" rid="F13">13C, D</xref>). Femora VI and VII normal, not inflated.</p><p>
              <italic>Anterior gonopods</italic>. Coxosternum shield-like, sunken medially. Distal part of coxosternum with a deep indentation, the latter separating a mesal process and a lateral process. Coxosternal mesal process digitiform, obviously higher than telopodite. Coxosternal lateral process broad, with a blunt tip, nearly as high as telopodite. Telopodite short, one-segmented with thin and round tip and a field of microsetae at base (Figs <xref ref-type="fig" rid="F14">14A</xref>, <xref ref-type="fig" rid="F15">15A</xref>, <xref ref-type="fig" rid="F16">16A</xref>).</p><fig id="F14" position="float" orientation="portrait"><label>Figure 14.</label><caption><p>
                  <italic><tp:taxon-name><tp:taxon-name-part taxon-name-part-type="genus" reg="Glyphiulus">Glyphiulus</tp:taxon-name-part> <tp:taxon-name-part taxon-name-part-type="species" reg="guangnanensis">guangnanensis</tp:taxon-name-part></tp:taxon-name></italic> sp. n., holotype. <bold>A</bold> anterior gonopods, caudal view <bold>B</bold> posterior gonopods, caudal view.</p></caption><graphic xmlns:xlink="http://www.w3.org/1999/xlink" xlink:href="zookeys-741-155-g014.jpg" position="float" orientation="portrait" xlink:type="simple" id="oo_189555.jpg"/></fig><fig id="F15" position="float" orientation="portrait"><label>Figure 15.</label><caption><p>
                  <italic><tp:taxon-name><tp:taxon-name-part taxon-name-part-type="genus" reg="Glyphiulus">Glyphiulus</tp:taxon-name-part> <tp:taxon-name-part taxon-name-part-type="species" reg="guangnanensis">guangnanensis</tp:taxon-name-part></tp:taxon-name></italic> sp. n., paratype. <bold>A</bold> anterior gonopods, caudal view <bold>B</bold> posterior gonopods, caudal view. Scale bars: <bold>A, B</bold> 0.2 mm.</p></caption><graphic xmlns:xlink="http://www.w3.org/1999/xlink" xlink:href="zookeys-741-155-g015.jpg" position="float" orientation="portrait" xlink:type="simple" id="oo_189556.jpg"/></fig><fig id="F16" position="float" orientation="portrait"><label>Figure 16.</label><caption><p>
                  <italic><tp:taxon-name><tp:taxon-name-part taxon-name-part-type="genus" reg="Glyphiulus">Glyphiulus</tp:taxon-name-part> <tp:taxon-name-part taxon-name-part-type="species" reg="guangnanensis">guangnanensis</tp:taxon-name-part></tp:taxon-name></italic> sp. n., holotype. <bold>A</bold> anterior gonopods, caudal view <bold>B</bold> posterior gonopods, caudal view. Abbreviations: C = coxosternum; CLP = coxosternal lateral process; CMP = coxosternal mesal process; F = flagellum; L = lamelliform lobe; T = telopodite. Scale bars: <bold>A, B</bold> 0.1 mm.</p></caption><graphic xmlns:xlink="http://www.w3.org/1999/xlink" xlink:href="zookeys-741-155-g016.jpg" position="float" orientation="portrait" xlink:type="simple" id="oo_189557.jpg"/></fig><p>
              <italic>Posterior gonopods</italic>. Mediolateral margins of coxite brush-like. Flagella smooth, curved and extremely long. Lateral margin with a field of microsetae (Figs <xref ref-type="fig" rid="F14">14B</xref>, <xref ref-type="fig" rid="F15">15B</xref>, <xref ref-type="fig" rid="F16">16B</xref>).</p></tp:treatment-sec><tp:treatment-sec sec-type="distribution" id="SECID0E4GAG"><title>Distribution.</title><p>Known only from the type locality, a cave in Guangnan County, Yunnan Province.</p></tp:treatment-sec><tp:treatment-sec sec-type="notes" id="SECID0ECHAG"><title>Notes.</title><p>Since the definitions of <italic><tp:taxon-name><tp:taxon-name-part taxon-name-part-type="genus" reg="Glyphiulus">Glyphiulus</tp:taxon-name-part></tp:taxon-name></italic> and <italic><tp:taxon-name><tp:taxon-name-part taxon-name-part-type="genus" reg="Hypocambala">Hypocambala</tp:taxon-name-part></tp:taxon-name></italic> are still uncertain, this new species may be a member of <italic><tp:taxon-name><tp:taxon-name-part taxon-name-part-type="genus" reg="Hypocambala">Hypocambala</tp:taxon-name-part></tp:taxon-name></italic>. Mauriès (1977) considered that the two genera are distinguished only by the absence (<italic><tp:taxon-name><tp:taxon-name-part taxon-name-part-type="genus" reg="Hypocambala">Hypocambala</tp:taxon-name-part></tp:taxon-name></italic>) and presence (<italic><tp:taxon-name><tp:taxon-name-part taxon-name-part-type="genus" reg="Glyphiulus">Glyphiulus</tp:taxon-name-part></tp:taxon-name></italic>) of transverse crests on body. <xref ref-type="bibr" rid="B3">Golovatch et al. (2011)</xref> dealt with the crests as a species-level character, and transferred <italic><tp:taxon-name><tp:taxon-name-part taxon-name-part-type="genus" reg="Glyphiulus">Glyphiulus</tp:taxon-name-part> <tp:taxon-name-part taxon-name-part-type="species" reg="vietnamicus">vietnamicus</tp:taxon-name-part></tp:taxon-name></italic> Mauriès, 1977 to <italic><tp:taxon-name><tp:taxon-name-part taxon-name-part-type="genus" reg="Hypocambala">Hypocambala</tp:taxon-name-part></tp:taxon-name></italic> based on the complete male legs I. However, this arrangement didn’t fully resolve this problem. In the genus <italic><tp:taxon-name><tp:taxon-name-part taxon-name-part-type="genus" reg="Glyphiulus">Glyphiulus</tp:taxon-name-part></tp:taxon-name></italic>, there are still several species which present the same feature of male legs I and were not transferred to <italic><tp:taxon-name><tp:taxon-name-part taxon-name-part-type="genus" reg="Hypocambala">Hypocambala</tp:taxon-name-part></tp:taxon-name></italic>, for example <italic><tp:taxon-name><tp:taxon-name-part taxon-name-part-type="genus" reg="Glyphiulus">G.</tp:taxon-name-part> <tp:taxon-name-part taxon-name-part-type="species" reg="costulifer">costulifer</tp:taxon-name-part></tp:taxon-name></italic>, <italic><tp:taxon-name><tp:taxon-name-part taxon-name-part-type="genus" reg="Glyphiulus">G.</tp:taxon-name-part> <tp:taxon-name-part taxon-name-part-type="species" reg="intermedius">intermedius</tp:taxon-name-part></tp:taxon-name></italic>, <italic><tp:taxon-name><tp:taxon-name-part taxon-name-part-type="genus" reg="Glyphiulus">G.</tp:taxon-name-part> <tp:taxon-name-part taxon-name-part-type="species" reg="parobliteratus">parobliteratus</tp:taxon-name-part></tp:taxon-name></italic>, <italic><tp:taxon-name><tp:taxon-name-part taxon-name-part-type="genus" reg="Glyphiulus">G.</tp:taxon-name-part> <tp:taxon-name-part taxon-name-part-type="species" reg="percostulifer">percostulifer</tp:taxon-name-part></tp:taxon-name></italic>, <italic><tp:taxon-name><tp:taxon-name-part taxon-name-part-type="genus" reg="Glyphiulus">G.</tp:taxon-name-part> <tp:taxon-name-part taxon-name-part-type="species" reg="pulcher">pulcher</tp:taxon-name-part></tp:taxon-name></italic>, and <italic><tp:taxon-name><tp:taxon-name-part taxon-name-part-type="genus" reg="Glyphiulus">G.</tp:taxon-name-part> <tp:taxon-name-part taxon-name-part-type="species" reg="semicostulifer">semicostulifer</tp:taxon-name-part></tp:taxon-name></italic>. A serious revision of the two genera is definitely needed but until then, this new species is assigned to <italic><tp:taxon-name><tp:taxon-name-part taxon-name-part-type="genus" reg="Glyphiulus">Glyphiulus</tp:taxon-name-part></tp:taxon-name></italic>.</p><p>Usually, one cave supports one species of <tp:taxon-name><tp:taxon-name-part taxon-name-part-type="family">Cambalopsidae</tp:taxon-name-part></tp:taxon-name> (<xref ref-type="bibr" rid="B6">Likhitrakarn et al. 2017</xref>). However, in our investigations, it was found that two species (<italic><tp:taxon-name><tp:taxon-name-part taxon-name-part-type="genus" reg="Glyphiulus">G.</tp:taxon-name-part> <tp:taxon-name-part taxon-name-part-type="species" reg="guangnanensis">guangnanensis</tp:taxon-name-part></tp:taxon-name></italic> sp. n. and <italic><tp:taxon-name><tp:taxon-name-part taxon-name-part-type="genus" reg="Glyphiulus">G.</tp:taxon-name-part> <tp:taxon-name-part taxon-name-part-type="species" reg="foetidus">foetidus</tp:taxon-name-part></tp:taxon-name></italic> sp. n.) could coexist in one place (Miaopu Cave), possibly due to the fact that they are troglophilic. Besides this, sympatry is also true for <italic><tp:taxon-name><tp:taxon-name-part taxon-name-part-type="genus" reg="Glyphiulus">G.</tp:taxon-name-part> <tp:taxon-name-part taxon-name-part-type="species" reg="semigranulatus">semigranulatus</tp:taxon-name-part></tp:taxon-name></italic> (likely troglophilic) and <italic><tp:taxon-name><tp:taxon-name-part taxon-name-part-type="genus" reg="Glyphiulus">G.</tp:taxon-name-part> <tp:taxon-name-part taxon-name-part-type="species" reg="obliteratus">obliteratus</tp:taxon-name-part></tp:taxon-name></italic> (presumably troglobitic) which coexist in another cave (Bailong Cave).</p></tp:treatment-sec><tp:treatment-sec><!--Section generated to contain objects referenced in tp:taxon-treatment.--><fig id="F1" position="float" orientation="portrait"><label>Figure 1.</label><caption><p>Living animals. <bold>A</bold> <italic><tp:taxon-name><tp:taxon-name-part taxon-name-part-type="genus" reg="Glyphiulus">Glyphiulus</tp:taxon-name-part> <tp:taxon-name-part taxon-name-part-type="species" reg="foetidus">foetidus</tp:taxon-name-part></tp:taxon-name></italic> sp. n. from Zhoubang Cave <bold>B</bold> <italic><tp:taxon-name><tp:taxon-name-part taxon-name-part-type="genus" reg="Glyphiulus">Glyphiulus</tp:taxon-name-part> <tp:taxon-name-part taxon-name-part-type="species" reg="calceus">calceus</tp:taxon-name-part></tp:taxon-name></italic> sp. n. from Xianren Cave <bold>C</bold> <italic><tp:taxon-name><tp:taxon-name-part taxon-name-part-type="genus" reg="Glyphiulus">Glyphiulus</tp:taxon-name-part> <tp:taxon-name-part taxon-name-part-type="species" reg="guangnanensis">guangnanensis</tp:taxon-name-part></tp:taxon-name></italic> sp. n. from Miaopu Cave <bold>D</bold> <italic><tp:taxon-name><tp:taxon-name-part taxon-name-part-type="genus" reg="Glyphiulus">Glyphiulus</tp:taxon-name-part> <tp:taxon-name-part taxon-name-part-type="species" reg="impletus">impletus</tp:taxon-name-part></tp:taxon-name></italic> sp. n. from Guanyin Cave.</p></caption><graphic xmlns:xlink="http://www.w3.org/1999/xlink" xlink:href="zookeys-741-155-g001.jpg" position="float" orientation="portrait" xlink:type="simple" id="oo_189542.jpg"/></fig></tp:treatment-sec><ref-list><ref id="B3"><mixed-citation xmlns:xlink="http://www.w3.org/1999/xlink" xlink:type="simple">
          <person-group><name name-style="western"><surname>Golovatch</surname><given-names>SI</given-names></name><name name-style="western"><surname>Geoffroy</surname><given-names>J-J</given-names></name><name name-style="western"><surname>Mauriès</surname><given-names>J-P</given-names></name><name name-style="western"><surname>VandenSpiegel</surname><given-names>D</given-names></name></person-group> (<year>2011</year>) <article-title>New species of the millipede genus <italic><tp:taxon-name><tp:taxon-name-part taxon-name-part-type="genus">Glyphiulus</tp:taxon-name-part></tp:taxon-name></italic> Gervais, 1847 from the <italic><tp:taxon-name><tp:taxon-name-part taxon-name-part-type="genus"/><tp:taxon-name-part taxon-name-part-type="species">javanicus</tp:taxon-name-part></tp:taxon-name></italic>-group (<tp:taxon-name><tp:taxon-name-part taxon-name-part-type="class">Diplopoda</tp:taxon-name-part></tp:taxon-name>: <tp:taxon-name><tp:taxon-name-part taxon-name-part-type="order">Spirostreptida</tp:taxon-name-part></tp:taxon-name>: <tp:taxon-name><tp:taxon-name-part taxon-name-part-type="family">Cambalopsidae</tp:taxon-name-part></tp:taxon-name>).</article-title> <source><tp:taxon-name><tp:taxon-name-part taxon-name-part-type="phylum">Arthropoda</tp:taxon-name-part></tp:taxon-name> Selecta</source> <volume>20</volume>(<issue>3</issue>): <fpage>149</fpage>–<lpage>165</lpage>.</mixed-citation></ref><ref id="B6"><mixed-citation xmlns:xlink="http://www.w3.org/1999/xlink" xlink:type="simple">
          <person-group><name name-style="western"><surname>Likhitrakarn</surname><given-names>N</given-names></name><name name-style="western"><surname>Golovatch</surname><given-names>SI</given-names></name><name name-style="western"><surname>Inkhavilay</surname><given-names>K</given-names></name><name name-style="western"><surname>Sutcharit</surname><given-names>C</given-names></name><name name-style="western"><surname>Srisonchai</surname><given-names>R</given-names></name><name name-style="western"><surname>Panha</surname><given-names>S</given-names></name></person-group> (<year>2017</year>) <article-title>Two new species of the millipede genus <italic><tp:taxon-name><tp:taxon-name-part taxon-name-part-type="genus">Glyphiulus</tp:taxon-name-part></tp:taxon-name></italic> Gervais, 1847 from Laos (<tp:taxon-name><tp:taxon-name-part taxon-name-part-type="class">Diplopoda</tp:taxon-name-part></tp:taxon-name>, <tp:taxon-name><tp:taxon-name-part taxon-name-part-type="order">Spirostreptida</tp:taxon-name-part></tp:taxon-name>, <tp:taxon-name><tp:taxon-name-part taxon-name-part-type="family">Cambalopsidae</tp:taxon-name-part></tp:taxon-name>).</article-title> <source>ZooKeys</source> <volume>722</volume>: <fpage>1</fpage>–<lpage>18</lpage>. <ext-link xlink:type="simple" ext-link-type="doi" xlink:href="10.3897/zookeys.722.21192">https://doi.org/10.3897/zookeys.722.21192</ext-link></mixed-citation></ref></ref-list></tp:taxon-treatment>
