# Supplementary material for: Four new species of the Glyphiulus javanicus group from southern China (Diplopoda, Spirostreptida, Cambalopsidae)
Source: Zookeys. 2018 Mar 7;(741):155–79. doi: 10.3897/zookeys.741.23223 (PMC5904423; doi:10.3897/zookeys.741.23223)
Supplement: XML Treatment for Glyphiulus impletus [file zookeys.741.23223-treatment4.xml]

<!DOCTYPE tp:taxon-treatment
  PUBLIC "-//TaxonX//DTD Taxonomic Treatment Publishing DTD v0 20100105//EN" "tax-treatment-NSO.dtd">
<tp:taxon-treatment xmlns:tp="http://www.plazi.org/taxpub"><tp:treatment-meta><kwd-group><label>Taxon classification</label><kwd><named-content xmlns:xlink="http://www.w3.org/1999/xlink" content-type="kingdom">Animalia</named-content></kwd><kwd><named-content xmlns:xlink="http://www.w3.org/1999/xlink" content-type="order">Spirostreptida</named-content></kwd><kwd><named-content xmlns:xlink="http://www.w3.org/1999/xlink" content-type="family">Cambalidae</named-content></kwd></kwd-group><mixed-citation publication-type="journal"><person-group><name><surname>Jiang</surname><given-names>Xuankong</given-names></name><name><surname>Guo</surname><given-names>Xuan</given-names></name><name><surname>Chen</surname><given-names>Huiming</given-names></name><name><surname>Xie</surname><given-names>Zhicai</given-names></name></person-group><article-title>Four new species of the <italic><tp:taxon-name><tp:taxon-name-part taxon-name-part-type="genus" reg="Glyphiulus">Glyphiulus</tp:taxon-name-part> <tp:taxon-name-part taxon-name-part-type="species" reg="javanicus">javanicus</tp:taxon-name-part></tp:taxon-name></italic> group from southern China (<tp:taxon-name><tp:taxon-name-part taxon-name-part-type="class">Diplopoda</tp:taxon-name-part></tp:taxon-name>, <tp:taxon-name><tp:taxon-name-part taxon-name-part-type="order">Spirostreptida</tp:taxon-name-part></tp:taxon-name>, <tp:taxon-name><tp:taxon-name-part taxon-name-part-type="family">Cambalopsidae</tp:taxon-name-part></tp:taxon-name>)</article-title><source>Zookeys</source><day>7</day><month>3</month><year>2018</year><volume>2018</volume><issue>741</issue><fpage>155</fpage><lpage>179</lpage><pub-id pub-id-type="doi">10.3897/zookeys.741.23223</pub-id></mixed-citation></tp:treatment-meta><tp:nomenclature><tp:taxon-name>
              <tp:taxon-name-part taxon-name-part-type="genus" reg="Glyphiulus">Glyphiulus</tp:taxon-name-part>
              <tp:taxon-name-part taxon-name-part-type="species" reg="impletus">impletus</tp:taxon-name-part>
              <object-id xmlns:xlink="http://www.w3.org/1999/xlink" content-type="zoobank" xlink:type="simple">http://zoobank.org/F02E3546-7C94-4C0E-8091-88D4999003B4</object-id>
            </tp:taxon-name><tp:taxon-status xmlns:xlink="http://www.w3.org/1999/xlink" xlink:type="simple">sp. n.</tp:taxon-status><xref ref-type="fig" rid="F1">Figs 1D</xref><xref ref-type="fig" rid="F17">, 17</xref><xref ref-type="fig" rid="F18">, 18</xref><xref ref-type="fig" rid="F19">, 19</xref><xref ref-type="fig" rid="F20">, 20</xref><xref ref-type="fig" rid="F21">, 21</xref><!--PageBreak--><!--PageBreak--></tp:nomenclature><tp:treatment-sec sec-type="type material" id="SECID0ERPAG"><title>Type material.</title><p>
              <bold>Holotype</bold> male, China: Guangxi Zhuang Autonomous Region, Lingyun County, Luolou Town, Geding Village, Longcitun, Guanyin Cave <named-content xmlns:xlink="http://www.w3.org/1999/xlink" content-type="dwc:verbatimCoordinates" xlink:type="simple"><named-content content-type="geo-json" specific-use="{&#34;type&#34;:&#34;Point&#34;,&#34;coordinates&#34;:[106.825283,24.411667]}" id="NCID0E3PAG" xlink:type="simple">24°24.700'N, 106°49.517'E</named-content></named-content>, alt. 830 m, 4 Jan. 2017, X.K. Jiang, H.M. Chen &amp; X. Guo leg. (<abbrev xmlns:xlink="http://www.w3.org/1999/xlink" content-type="institution" xlink:title="Institute of Biology, Guizhou Academy of Sciences" id="ABBRID0EBQAG" xlink:type="simple">IBGAS</abbrev>). <bold>Paratypes</bold>: 22 males, 26 females and 9 juveniles, same date and locality as holotype (<abbrev xmlns:xlink="http://www.w3.org/1999/xlink" content-type="institution" xlink:title="Institute of Biology, Guizhou Academy of Sciences" id="ABBRID0EIQAG" xlink:type="simple">IBGAS</abbrev>); 17 males, 14 females and 43 juveniles, Lingyun County, Luolou Town, Geding Village, Longweitun, Paifang Cave <named-content xmlns:xlink="http://www.w3.org/1999/xlink" content-type="dwc:verbatimCoordinates" xlink:type="simple"><named-content content-type="geo-json" specific-use="{&#34;type&#34;:&#34;Point&#34;,&#34;coordinates&#34;:[106.815000,24.414733]}" id="NCID0EQQAG" xlink:type="simple">24°24.884'N, 106°48.900'E</named-content></named-content>, alt. 830 m, 4 Jan. 2017, X.K. Jiang, H.M. Chen &amp; X. Guo leg. (<abbrev xmlns:xlink="http://www.w3.org/1999/xlink" content-type="institution" xlink:title="Institute of Biology, Guizhou Academy of Sciences" id="ABBRID0EVQAG" xlink:type="simple">IBGAS</abbrev>).</p><!--PageBreak--></tp:treatment-sec><tp:treatment-sec sec-type="material" id="SECID0E2QAG"><title>Other material examined.</title><p>Seven males, 6 females and 4 juveniles, Lingyun County, Sicheng Town, Shuiyuan Cave <named-content xmlns:xlink="http://www.w3.org/1999/xlink" content-type="dwc:verbatimCoordinates" xlink:type="simple"><named-content content-type="geo-json" specific-use="{&#34;type&#34;:&#34;Point&#34;,&#34;coordinates&#34;:[106.577833,24.366533]}" id="NCID0EERAG" xlink:type="simple">24°21.992'N, 106°34.670'E</named-content></named-content>, alt. 450 m, 3 Jan. 2011, H.M. Chen leg. (<abbrev xmlns:xlink="http://www.w3.org/1999/xlink" content-type="institution" xlink:title="Institute of Biology, Guizhou Academy of Sciences" id="ABBRID0EJRAG" xlink:type="simple">IBGAS</abbrev>); 17 males and 14 females, Lingyun County, Sicheng Town, Naling Cave <named-content xmlns:xlink="http://www.w3.org/1999/xlink" content-type="dwc:verbatimCoordinates" xlink:type="simple"><named-content content-type="geo-json" specific-use="{&#34;type&#34;:&#34;Point&#34;,&#34;coordinates&#34;:[106.565183,24.365433]}" id="NCID0ERRAG" xlink:type="simple">24°21.926'N, 106°33.911'E</named-content></named-content>, alt. 500 m, 4 Jan. 2011, H.M. Chen leg. (<abbrev xmlns:xlink="http://www.w3.org/1999/xlink" content-type="institution" xlink:title="Institute of Biology, Guizhou Academy of Sciences" id="ABBRID0EWRAG" xlink:type="simple">IBGAS</abbrev>); 3 males and 1 female, Fengshan County, Yuanyang Cave <named-content xmlns:xlink="http://www.w3.org/1999/xlink" content-type="dwc:verbatimCoordinates" xlink:type="simple"><named-content content-type="geo-json" specific-use="{&#34;type&#34;:&#34;Point&#34;,&#34;coordinates&#34;:[107.062800,24.541967]}" id="NCID0E5RAG" xlink:type="simple">24°32.518'N, 107°03.768'E</named-content></named-content>, alt. 640 m, 3 Jan. 2017, X.K. Jiang, H.M. Chen &amp; X. Guo leg. (<abbrev xmlns:xlink="http://www.w3.org/1999/xlink" content-type="institution" xlink:title="Institute of Biology, Guizhou Academy of Sciences" id="ABBRID0EDSAG" xlink:type="simple">IBGAS</abbrev>); 1 male, 2 females and 1 juvenile, Nandan County, Bachuan Cave <named-content xmlns:xlink="http://www.w3.org/1999/xlink" content-type="dwc:verbatimCoordinates" xlink:type="simple"><named-content content-type="geo-json" specific-use="{&#34;type&#34;:&#34;Point&#34;,&#34;coordinates&#34;:[107.623200,25.066100]}" id="NCID0ELSAG" xlink:type="simple">25°03.966'N, 107°37.392'E</named-content></named-content>, 31 <!--PageBreak-->Jan. 2017, H.M. Chen &amp; C. Chen leg. (<abbrev xmlns:xlink="http://www.w3.org/1999/xlink" content-type="institution" xlink:title="Institute of Biology, Guizhou Academy of Sciences" id="ABBRID0ESSAG" xlink:type="simple">IBGAS</abbrev>); 17 males, 24 females and 24 juveniles, Donglan County, Xinyan Village, Qiumotun, Ganma Cave <named-content xmlns:xlink="http://www.w3.org/1999/xlink" content-type="dwc:verbatimCoordinates" xlink:type="simple"><named-content content-type="geo-json" specific-use="{&#34;type&#34;:&#34;Point&#34;,&#34;coordinates&#34;:[107.343067,24.446400]}" id="NCID0E1SAG" xlink:type="simple">24°26.784'N, 107°20.584'E</named-content></named-content>, alt. 320 m, 2 Feb. 2017, H.M. Chen &amp; C. Chen leg. (<abbrev xmlns:xlink="http://www.w3.org/1999/xlink" content-type="institution" xlink:title="Institute of Biology, Guizhou Academy of Sciences" id="ABBRID0E6SAG" xlink:type="simple">IBGAS</abbrev>).</p><!--PageBreak--></tp:treatment-sec><tp:treatment-sec sec-type="etymology" id="SECID0EFTAG"><title>Etymology.</title><p>This specific name is derived from the Latin word <italic><tp:taxon-name><tp:taxon-name-part taxon-name-part-type="genus" reg="Glyphiulus"/><tp:taxon-name-part taxon-name-part-type="species" reg="impletus">impletus</tp:taxon-name-part></tp:taxon-name></italic>, meaning ‘plentiful’, referring to the large number of specimens of the new species in our collections.</p></tp:treatment-sec><tp:treatment-sec sec-type="diagnosis" id="SECID0EVTAG"><title>Diagnosis.</title><p>The new species can be diagnosed by the following combination of morphological characteristics: (1) all crests on collum complete and fully developed, carinotaxic formula I–III + P + M; (2) telopodite of male leg I bi-segmented, shorter than coxal process; (3) coxosternal mesal process of anterior gonopod slender and strongly prolonged; (4) flagellum of posterior gonopod short and zigzag-shaped. See also Key below.</p></tp:treatment-sec><tp:treatment-sec sec-type="description" id="SECID0E1TAG"><title>Description.</title><p>
              <italic>Body</italic> segments with 71–82p + 1a + T (holotype 73p + 1a + T). Body ca. 51–66 mm long and 2.3–3.2 mm wide (holotype 64 mm and 3.0 mm, respectively).</p><p>
              <italic>Colouration</italic>. Brown to dark brown <italic>in vivo</italic> (Fig. <xref ref-type="fig" rid="F1">1D</xref>). In fixed condition, yellow-brown to red-brown, tergal crests dark red-brown to castaneous brown (Fig. <xref ref-type="fig" rid="F17">17A–F</xref>).</p><fig id="F17" position="float" orientation="portrait"><label>Figure 17.</label><caption><p>
                  <italic><tp:taxon-name><tp:taxon-name-part taxon-name-part-type="genus" reg="Glyphiulus">Glyphiulus</tp:taxon-name-part> <tp:taxon-name-part taxon-name-part-type="species" reg="impletus">impletus</tp:taxon-name-part></tp:taxon-name></italic> sp. n., holotype. <bold>A</bold> anterior part of body, dorsal view <bold>B</bold> same, lateral view <bold>C</bold> midbody segments, dorsal view <bold>D</bold> same, lateral view <bold>E</bold> posterior part of body, dorsal view <bold>F</bold> same, ventral view.</p></caption><graphic xmlns:xlink="http://www.w3.org/1999/xlink" xlink:href="zookeys-741-155-g017.jpg" position="float" orientation="portrait" xlink:type="simple" id="oo_189558.jpg"/></fig><p>
              <italic>Head</italic>. Each eye patch with 7–20 pigmented ocelli arranged in 1–3 irregular vertical rows (Fig. <xref ref-type="fig" rid="F17">17A, B</xref>). Antennae slender, 2.34–3.31 mm long. Terminal part of antennomeres V obviously expanded (Fig. <xref ref-type="fig" rid="F17">17B</xref>). Gnathochilarium with a separate promentum, polytrichous (Fig. <xref ref-type="fig" rid="F18">18A</xref>).</p><fig id="F18" position="float" orientation="portrait"><label>Figure 18.</label><caption><p>
                  <italic><tp:taxon-name><tp:taxon-name-part taxon-name-part-type="genus" reg="Glyphiulus">Glyphiulus</tp:taxon-name-part> <tp:taxon-name-part taxon-name-part-type="species" reg="impletus">impletus</tp:taxon-name-part></tp:taxon-name></italic> sp. n., holotype. <bold>A</bold> gnathochilarium, ventral view <bold>B</bold> legs I, anterior view <bold>C</bold> legs II, caudal view <bold>D</bold> legs III, caudal view <bold>E</bold> cross-section of a midbody segment, caudal view <bold>F</bold> midbody leg, anterior view. Abbreviations: CP = coxal process; P = penes; T = telopodite.</p></caption><graphic xmlns:xlink="http://www.w3.org/1999/xlink" xlink:href="zookeys-741-155-g018.jpg" position="float" orientation="portrait" xlink:type="simple" id="oo_189559.jpg"/></fig><p>
              <italic>Collum</italic>. All crests on collum complete and fully developed, carinotaxic formula I–III + P + M (Fig. <xref ref-type="fig" rid="F17">17A, B</xref>).</p><p>
              <italic>Body segments</italic>. Postcollum constriction modest (Fig. <xref ref-type="fig" rid="F17">17A</xref>). Metaterga strongly crested (Fig. <xref ref-type="fig" rid="F17">17A–E</xref>). Metatergal crests divided into two transverse rows of tubercles, carinotaxic formula 2/2+I/i+3/3+I/i+2/2. Anterior tubercle (except ozoporiferous one) small and upright, posterior one directed caudally, both tubercles with sharp tips (Fig. <xref ref-type="fig" rid="F17">17A–E</xref>). Ozoporiferous tubercle round, higher than broad, obviously larger than <!--PageBreak-->other tubercles (Fig. <xref ref-type="fig" rid="F18">18E</xref>). Location of the tubercle behind ozopore relatively medial, set off from ozoporiferous tubercle in caudal view (Figs <xref ref-type="fig" rid="F17">17B–E</xref>, <xref ref-type="fig" rid="F18">18E</xref>). Lateral crests well developed. Midbody rings round in cross-section (Fig. <xref ref-type="fig" rid="F18">18E</xref>), 1.88–2.42 mm high (vertical diameter) and 1.91–2.42 mm wide (horizontal diameter), the ratio of height to width 0.95–1.00.</p><p>
              <italic>Telson</italic>. Epiproct simple, with a rounded caudal ridge and a strong dorsal tooth. Paraprocts convex, polytrichous. Hypoproct crescent-shaped (Fig. <xref ref-type="fig" rid="F17">17E, F</xref>).</p><p>
              <italic>Walking legs</italic>. Slender, 2.52–3.41 mm long, longer than body width (Fig. <xref ref-type="fig" rid="F18">18E, F</xref>).</p><p>
              <italic>Male sexual characters</italic>. Telopodite of male legs I strongly degraded, bi-segmented (Fig. <xref ref-type="fig" rid="F18">18B</xref>). Penes rather small and oval (Fig. <xref ref-type="fig" rid="F18">18C</xref>). Male legs II and III modified as usual (Fig. <xref ref-type="fig" rid="F18">18C, D</xref>). Femora VI and VII normal, not inflated.</p><!--PageBreak--><!--PageBreak--><p>
              <italic>Anterior gonopods</italic>. Coxosternum shield-like, sunken medially. Coxosternal mesal process slender and strongly prolonged. Telopodite thin, curved with a rounded tip, and a field of microsetae at base (Figs <xref ref-type="fig" rid="F19">19A</xref>, <xref ref-type="fig" rid="F20">20A</xref>, <xref ref-type="fig" rid="F21">21A</xref>).</p><fig id="F19" position="float" orientation="portrait"><label>Figure 19.</label><caption><p>
                  <italic><tp:taxon-name><tp:taxon-name-part taxon-name-part-type="genus" reg="Glyphiulus">Glyphiulus</tp:taxon-name-part> <tp:taxon-name-part taxon-name-part-type="species" reg="impletus">impletus</tp:taxon-name-part></tp:taxon-name></italic> sp. n., holotype. <bold>A</bold> anterior gonopods, caudal view <bold>B</bold> posterior gonopods, caudal view.</p></caption><graphic xmlns:xlink="http://www.w3.org/1999/xlink" xlink:href="zookeys-741-155-g019.jpg" position="float" orientation="portrait" xlink:type="simple" id="oo_189560.jpg"/></fig><fig id="F20" position="float" orientation="portrait"><label>Figure 20.</label><caption><p>
                  <italic><tp:taxon-name><tp:taxon-name-part taxon-name-part-type="genus" reg="Glyphiulus">Glyphiulus</tp:taxon-name-part> <tp:taxon-name-part taxon-name-part-type="species" reg="impletus">impletus</tp:taxon-name-part></tp:taxon-name></italic> sp. n., paratype. <bold>A</bold> anterior gonopods, caudal view <bold>B</bold> posterior gonopods, caudal view <bold>C</bold> flagellum of posterior gonopods <bold>D</bold> microsetae at lateral margin of posterior gonopods. Scale bars: <bold>A</bold> 0.2 mm <bold>B</bold> 0.15 mm <bold>C, D</bold> 0.3 mm.</p></caption><graphic xmlns:xlink="http://www.w3.org/1999/xlink" xlink:href="zookeys-741-155-g020.jpg" position="float" orientation="portrait" xlink:type="simple" id="oo_189561.jpg"/></fig><fig id="F21" position="float" orientation="portrait"><label>Figure 21.</label><caption><p>
                  <italic><tp:taxon-name><tp:taxon-name-part taxon-name-part-type="genus" reg="Glyphiulus">Glyphiulus</tp:taxon-name-part> <tp:taxon-name-part taxon-name-part-type="species" reg="impletus">impletus</tp:taxon-name-part></tp:taxon-name></italic> sp. n., holotype. <bold>A</bold> anterior gonopods, caudal view <bold>B</bold> posterior gonopods, caudal view. Abbreviations: C = coxosternum; CMP = coxosternal mesal process; F = flagellum; L = lamelliform lobe; T = telopodite. Scale bars: <bold>A, B</bold> 0.1 mm.</p></caption><graphic xmlns:xlink="http://www.w3.org/1999/xlink" xlink:href="zookeys-741-155-g021.jpg" position="float" orientation="portrait" xlink:type="simple" id="oo_189562.jpg"/></fig><p>
              <italic>Posterior gonopods</italic>. Mediolateral margins of coxite brush-like. Flagella short and zigzag-shaped. Lateral margin with a field of microsetae (Figs <xref ref-type="fig" rid="F19">19B</xref>, <xref ref-type="fig" rid="F20">20B</xref>, <xref ref-type="fig" rid="F21">21B</xref>).</p></tp:treatment-sec><tp:treatment-sec sec-type="distribution" id="SECID0EZ4AG"><title>Distribution.</title><p>Known from the type locality and several caves scattered in northwestern Guangxi.</p><fig id="F22" position="float" orientation="portrait"><label>Figure 22.</label><caption><p>Distributions of <italic><tp:taxon-name><tp:taxon-name-part taxon-name-part-type="genus" reg="Glyphiulus">Glyphiulus</tp:taxon-name-part> <tp:taxon-name-part taxon-name-part-type="species" reg="foetidus">foetidus</tp:taxon-name-part></tp:taxon-name></italic> sp. n., <italic><tp:taxon-name><tp:taxon-name-part taxon-name-part-type="genus" reg="Glyphiulus">Glyphiulus</tp:taxon-name-part> <tp:taxon-name-part taxon-name-part-type="species" reg="calceus">calceus</tp:taxon-name-part></tp:taxon-name></italic> sp. n., <italic><tp:taxon-name><tp:taxon-name-part taxon-name-part-type="genus" reg="Glyphiulus">Glyphiulus</tp:taxon-name-part> <tp:taxon-name-part taxon-name-part-type="species" reg="guangnanensis">guangnanensis</tp:taxon-name-part></tp:taxon-name></italic> sp. n. and <italic><tp:taxon-name><tp:taxon-name-part taxon-name-part-type="genus" reg="Glyphiulus">Glyphiulus</tp:taxon-name-part> <tp:taxon-name-part taxon-name-part-type="species" reg="impletus">impletus</tp:taxon-name-part></tp:taxon-name></italic> sp. n.</p></caption><graphic xmlns:xlink="http://www.w3.org/1999/xlink" xlink:href="zookeys-741-155-g022.jpg" position="float" orientation="portrait" xlink:type="simple" id="oo_189563.jpg"/></fig></tp:treatment-sec><tp:treatment-sec><!--Section generated to contain objects referenced in tp:taxon-treatment.--><fig id="F1" position="float" orientation="portrait"><label>Figure 1.</label><caption><p>Living animals. <bold>A</bold> <italic><tp:taxon-name><tp:taxon-name-part taxon-name-part-type="genus" reg="Glyphiulus">Glyphiulus</tp:taxon-name-part> <tp:taxon-name-part taxon-name-part-type="species" reg="foetidus">foetidus</tp:taxon-name-part></tp:taxon-name></italic> sp. n. from Zhoubang Cave <bold>B</bold> <italic><tp:taxon-name><tp:taxon-name-part taxon-name-part-type="genus" reg="Glyphiulus">Glyphiulus</tp:taxon-name-part> <tp:taxon-name-part taxon-name-part-type="species" reg="calceus">calceus</tp:taxon-name-part></tp:taxon-name></italic> sp. n. from Xianren Cave <bold>C</bold> <italic><tp:taxon-name><tp:taxon-name-part taxon-name-part-type="genus" reg="Glyphiulus">Glyphiulus</tp:taxon-name-part> <tp:taxon-name-part taxon-name-part-type="species" reg="guangnanensis">guangnanensis</tp:taxon-name-part></tp:taxon-name></italic> sp. n. from Miaopu Cave <bold>D</bold> <italic><tp:taxon-name><tp:taxon-name-part taxon-name-part-type="genus" reg="Glyphiulus">Glyphiulus</tp:taxon-name-part> <tp:taxon-name-part taxon-name-part-type="species" reg="impletus">impletus</tp:taxon-name-part></tp:taxon-name></italic> sp. n. from Guanyin Cave.</p></caption><graphic xmlns:xlink="http://www.w3.org/1999/xlink" xlink:href="zookeys-741-155-g001.jpg" position="float" orientation="portrait" xlink:type="simple" id="oo_189542.jpg"/></fig></tp:treatment-sec></tp:taxon-treatment>
